# Supplementary material for: MiR-23a Regulates Skin Langerhans Cell Phagocytosis and Inflammation-Induced Langerhans Cell Repopulation
Source: Biology (Basel). 2023 Jun 28;12(7):925. doi: 10.3390/biology12070925 (PMC10376168; doi:10.3390/biology12070925)
Supplement: Supplementary file 1 [file biology-12-00925-s001.zip]

Archive with 1 entries (1 files):
- biology-2308981-supplementary.pdf
